# Supplementary material for: Metabolomic and transcriptomic insights into the mechanism of sugar and acid accumulation in the pulp of sour- and sweet-tasting Baccaurea ramiflora Lour
Source: Front Plant Sci. 2025 Dec 3;16:1699388. doi: 10.3389/fpls.2025.1699388 (PMC12708929; doi:10.3389/fpls.2025.1699388)
Supplement: Supplementary file 1 [file Table1.xlsx]

## Sheet: Table S1
Table S1. qRT-PCR primer sequences of differentially expressed genes
Gene name	Gene ID	Forward primer	Reverse primer
STP12	ctg655.g05676	GCCGACAACTTGGCACATC	GGTCCTCCATCAGCAAATCCT
SUC2	ctg2121.g19334	GTCGGTAATGTCCTCGGCTT	AATAGAAGGACGATGGAGATGAAA
ERDL4	ctg2183.g19877	GTATGGGCTCAAGGCAATCAA	ACGAACCAAATAAAGAATACTCCG
ERDL7	ctg3147.g26949	CAAGTGGGCAGATTGCTGATTA	CTCCCTCGGCAAAGTAAATGG
MYB61	ctg1317.g11240	CACCCTGTGCTCATTTTGCTG	GCCTTTCCTTAGTTTCTGCTTGT
MYB44	ctg1022.g08648	GCATCTGGGTTGGTTGGGT	CCGATTCACTGCCACATTCC
MYB4	ctg1831.g16666	TTCTGCCACTGCTACATCCTCA	CCACATTCTGCTTCATTGGTTATC
Internal reference gene	gapdh	GGTTTCTCAATCAATCAAGGGTG	CCAAGGGAGCAAGGCAGTTAG

## Sheet: Table S2
Table S2. Differentially expressed genes (DEGs) involved in soluble sugar and organic acid metabolism pathway of B. ramiflora pulp
Gene Name	GeneID	5 development stages in LR	5 development stages in BR	The same development stage in LR vs BR
INV	ctg1164.g09984	2-1↓	—	—
	ctg938.g08130	3-2↓	3-2↓	5↓
	ctg1064.g09177	3-2、4-3↑	4-3↑、5-4↓	3、4、5↑
	ctg2912.g25246	2-1↓、3-2↑	—	2↓
SUS	ctg1784.g16105	2-1↑、3-2↓	5-4↓	—
	ctg3154.g27085	—	3-2↓	3↑
	ctg2683.g23835	3-2↑、	—	—
SPS	ctg2076.g19074	—	2-1/3-2↑、5-4↓	2↑
	ctg468.g03914	4-3↓	3-2↓	3↑
	ctg3136.g26869	5-4↑	—	—
HK	ctg1369.g11995	—	4-3↑	—
	ctg1362.g11775	—	4-3↓	—
	ctg3279.g27902	3-2↑	4-3↑	2↓
	ctg183.g01544	2-1↓、3-2↑	—	↑
FK	ctg1093.g09429	2-1↑、3-2↓	3-2↓	2、5↑
GPI	ctg482.g04199	2-1↑	—	—
FBP	ctg2513.g22492	—	3-2↓、4-3↑	—
PFK9	ctg1401.g12237	3-2↑	4-3↑	1、3↑
ALDO	ctg2011.g18156	2-1↑	—	—
PGK	ctg836.g07157	—	5-4↓	—
	ctg1467.g13021	2-1↑、3-2↓	—	—
ENO	ctg2170.g19814	3-2↓	—	—
	ctg796.g06875	2-1↑	4-3↓	—
pckA	ctg1986.g17876	3-2↑	3-2↑、4-3↓	1、5↑
	ctg52.g00378	2-1↓	4-3↓	1↑
PK	ctg1085.g09371	—	—	2、5↑
	ctg2432.g21394	—	—	1、5↓
PD	ctg1698.g14911	3-2↓	—	—
ACO	ctg884.g07708	4-3↑	4-3↑	2↓
IDH	ctg1216.g10454	3-2↑	3-2↑、4-3↓	1、2、5↓
	ctg1052.g09016	3-2↑	3-2↑	—
MDH	ctg1437.g12743	3-2、4-3↑	4-3↑	2↓
	ctg688.g05954	—	3-2↓	3↑
NADP-ME	ctg1075.g09318	2-1↓	—	—
	ctg3003.g25871	—	3-2↓	—
	ctg1118.g09496	2-1↑	—	2↑
	ctg1923.g17066	—	—	3↑

## Sheet: Table S3
Table S3(A). The sugar content changes of these carbohydrates across five different maturity stages
Compound ID	RT [min]	Formula	Name	Class	Area[LR1-20P02390001_NEG]	Area[LR1-20P02390002_NEG]	Area[LR1-20P02390003_NEG]	Area[LR2-20P02390004_NEG]	Area[LR2-20P02390005_NEG]	Area[LR2-20P02390006_NEG]	Area[LR3-20P02390007_NEG]	Area[LR3-20P02390008_NEG]	Area[LR3-20P02390009_NEG]	Area[LR4-20P02390010_NEG]	Area[LR4-20P02390011_NEG]	Area[LR4-20P02390012_NEG]	Area[LR5-20P02390013_NEG]	Area[LR5-20P02390029_NEG]	Area[LR5-20P02390030_NEG]	Area[BR1-20P02390026_NEG]	Area[BR1-20P02390027_NEG]	Area[BR1-20P02390028_NEG]	Area[BR2-20P02390020_NEG]	Area[BR2-20P02390021_NEG]	Area[BR2-20P02390022_NEG]	Area[BR3-20P02390023_NEG]	Area[BR3-20P02390024_NEG]	Area[BR3-20P02390025_NEG]	Area[BR4-20P02390015_NEG]	Area[BR4-20P02390018_NEG]	Area[BR4-20P02390019_NEG]	Area[BR5-20P02390014_NEG]	Area[BR5-20P02390016_NEG]	Area[BR5-20P02390017_NEG]
0.862_666.22118	0.862	C24 H42 O21	Nystose	Carbohydrates	340725	174645	275696	203171	185927	211319	47383.4	72294.6	36980.4	74662.9	76046.6	70734.2	88242.9	69421.1	83821.4	197385	300487	283166	242961	158458	112614	54270.3	61348.8	41815.6	154283	121717	120510	193530	197868	236425
0.879_196.05749	0.879	C6 H12 O7	Gluconic acid	Carbohydrates	548627	275834	480683	284398	454064	372462	156839	170403	167235	161632	170664	141213	130874	138160	142198	500765	439152	330162	324400	291081	294580	19358.5	206990	155773	158168	151759	205925	134423	151839	298345
0.904_178.04669	0.904	C6 H10 O6	Δ-gluconic acid δ-lactone	Carbohydrates	203340	236658	224116	274114	413141	421499	304305	445313	274133	943560	896278	910937	728952	1.07769e+06	1.31636e+06	528345	407234	403142	414350	772763	493272	432238	374569	267954	1.36e+06	572153	910685	2.40432e+06	620585	2.09747e+06
0.922_180.06259	0.922	C6 H12 O6	L-Sorbose	Carbohydrates	4.78691e+06	3.83266e+06	4.79892e+06	2.92033e+06	1.97343e+06	5.02459e+06	6.80331e+06	8.74736e+06	7.0359e+06	3.08133e+07	2.26597e+07	2.61122e+07	3.56419e+07	4.31996e+07	4.11581e+07	6.84294e+06	6.65181e+06	5.45232e+06	6.16429e+06	5.08224e+06	7.5917e+06	3.00136e+06	8.79579e+06	9.90194e+06	4.66511e+07	3.35039e+07	2.8753e+07	7.29282e+07	5.30579e+07	1.24246e+08
0.945_226.06785	0.945	C6 H12 O6	D-(+)-glucose	Carbohydrates	1.54712e+06	1.41405e+06	1.55743e+06	1.34497e+06	738022	1.65491e+06	4.0338e+06	5.47645e+06	3.32875e+06	1.01534e+07	6.84834e+06	9.94816e+06	9.11594e+06	8.8474e+06	1.47876e+07	1.15907e+06	2.07814e+06	1.15846e+06	1.53151e+06	2.07467e+06	3.30922e+06	2.22035e+06	3.42715e+06	4.2869e+06	1.54238e+07	1.327e+07	1.26207e+07	2.21477e+07	2.55991e+07	3.48646e+07
1.23_388.11995	1.23	C12 H22 O11	Fructose	Carbohydrates	134435	112131	184258	802112	139716	1.02271e+06	2.63889e+06	3.06887e+06	2.53132e+06	7.86979e+06	4.72448e+06	9.00246e+06	5.10099e+06	8.7109e+06	1.16729e+07	422663	284938	573906	764803	1.21586e+06	2.20994e+06	2.10344e+06	2.63335e+06	4.56073e+06	3.10762e+07	1.73044e+07	1.19271e+07	1.45432e+07	468313	2.08144e+07
6.321_442.18288	6.321	C21 H30 O10	Lusitanicoside	Carbohydrates	26497.6	40324.2	19373.2	5316.62	22957.5	16409.7	13062.9	18938.7	4000.72	37941.9	39376.2	48895.3	60434.5	77297.4	129666	41575	56576.8	37207.3	10075	6798.16	5945.2	18637.8	12623.3	10817.6	294616	179482	487745	120742	918343	434720
1.103_566.05292	1.103	C15 H24 N2 O17 P2	Uridine 5'-diphosphogalactose	Carbohydrates	2.94821e+06	2.9485e+06	5.13292e+06	2.56922e+06	4.81901e+06	6.08949e+06	3.85716e+06	3.53673e+06	3.55314e+06	6.06522e+06	6.76159e+06	6.4018e+06	2.61333e+06	5.00443e+06	5.60147e+06	6.01912e+06	6.84362e+06	2.5126e+06	5.75907e+06	3.84829e+06	3.34558e+06	2.39481e+06	3.53074e+06	2.57511e+06	8.67121e+06	6.72704e+06	5.40809e+06	2.98535e+06	1.33377e+06	8.68109e+06
4.451_462.13613	4.451	C19 H26 O13	Sibiricose A3	Carbohydrates	694813	1.09044e+06	803346	410992	584880	332029	337741	265188	302853	196358	225290	215972	226311	213554	318820	1.12198e+06	1.23886e+06	878244	850588	738165	518175	738893	808723	849764	778001	441411	665938	681660	797296	859045
7.9_540.18160	7.9	C25 H32 O13	10-hydroxyligustroside	Carbohydrates	37224.7	148660	238804	3975.61	380440	2911.07	6732.42	16579.5	7010.42	66922.3	70886.9	42238.8	21187.9	46123.4	73520.9	10609.2	26273.6	34345.5	2348.62	6209.82	7313.25	21019.6	18471.3	11256	40938.9	36756.8	61729.4	3041.67	245976	10632.6
11.801_386.17280	11.801	C22 H26 O6	Bis(methylbenzylidene)sorbitol	Carbohydrates	6.77609e+06	9.43251e+06	6.31694e+06	7.43386e+06	4.11478e+06	5.23467e+06	9.2874e+06	4.11867e+06	7.31031e+06	1.20345e+07	7.84754e+06	1.06677e+07	6.16837e+06	1.25463e+07	9.3959e+06	7.16539e+06	8.06406e+06	7.91249e+06	4.31233e+06	6.21927e+06	6.89018e+06	8.79386e+06	8.10428e+06	5.25458e+06	1.80319e+07	1.26206e+07	7.02038e+06	2.17998e+07	8.96579e+06	2.00015e+07
2.045_381.16331	2.045	C16 H23 N5 O6	Zeatin-7-n-glucoside	Carbohydrates	19443.7	21754.7	31901.2	29767.2	32455.3	97079.5	28340.5	40270.8	31973.6	193402	170789	166385	216465	283419	498883	50733.7	23304.1	19291.3	124659	142678	113943	187633	179490	56568.6	320165	719757	902007	222407	1.30613e+06	409275
Table S3(B). The organic acid content changes of these carbohydrates across five different maturity stages
Compound ID	RT [min]	Formula	Name	Class	Area[LR1-20P02390001_NEG]	Area[LR1-20P02390002_NEG]	Area[LR1-20P02390003_NEG]	Area[LR2-20P02390004_NEG]	Area[LR2-20P02390005_NEG]	Area[LR2-20P02390006_NEG]	Area[LR3-20P02390007_NEG]	Area[LR3-20P02390008_NEG]	Area[LR3-20P02390009_NEG]	Area[LR4-20P02390010_NEG]	Area[LR4-20P02390011_NEG]	Area[LR4-20P02390012_NEG]	Area[LR5-20P02390013_NEG]	Area[LR5-20P02390029_NEG]	Area[LR5-20P02390030_NEG]	Area[BR1-20P02390026_NEG]	Area[BR1-20P02390027_NEG]	Area[BR1-20P02390028_NEG]	Area[BR2-20P02390020_NEG]	Area[BR2-20P02390021_NEG]	Area[BR2-20P02390022_NEG]	Area[BR3-20P02390023_NEG]	Area[BR3-20P02390024_NEG]	Area[BR3-20P02390025_NEG]	Area[BR4-20P02390015_NEG]	Area[BR4-20P02390018_NEG]	Area[BR4-20P02390019_NEG]	Area[BR5-20P02390014_NEG]	Area[BR5-20P02390016_NEG]	Area[BR5-20P02390017_NEG]
1.134_192.02699	1.134	C6 H8 O7	Citric acid	Organic acids	2.62666e+06	2.30543e+06	2.97943e+06	3.6539e+06	1.34957e+06	3.8404e+06	4.18257e+06	3.76869e+06	4.14131e+06	624461	630287	597716	1.75244e+06	790695	329770	2.67874e+06	1.94055e+06	2.51634e+06	3.69331e+06	3.97944e+06	3.28464e+06	3.93175e+06	3.9705e+06	3.81315e+06	680107	387094	424069	1.69001e+06	273500	681895

## Sheet: Table S4
Table S4. The analyses revealed 79 structural genes associated with sugar and acid metabolism
Gene Class	GeneID	LR1-1_fpkm	LR1-2_fpkm	LR1-53_fpkm	LR2-1_fpkm	LR2-2_fpkm	LR2-3_fpkm	LR3-1_fpkm	LR3-2_fpkm	LR3-3_fpkm	LR4-1_fpkm	LR4-2_fpkm	LR4-3_fpkm	LR5-1_fpkm	LR5-2_fpkm	LR5-3_fpkm	BR1-1_fpkm	BR1-2_fpkm	BR1-3_fpkm	BR2-1_fpkm	BR2-2_fpkm	BR2-3_fpkm	BR3-1_fpkm	BR3-2_fpkm	BR3-3_fpkm	BR4-1_fpkm	BR4-2_fpkm	BR4-3_fpkm	BR5-1_fpkm	BR5-2_fpkm	BR5-3_fpkm	Chr	Start	End	GeneSymbol	GeneID	Description	Biological Process	Cellular Component	Molecular Function	KO_ID(KO_name)	KEGG_Pathway	LR1vsBR1.logFC	LR1vsBR1.Pvalue	LR1vsBR1.q	LR1vsBR1.signaficant	LR2vsBR2.logFC	LR2vsBR2.Pvalue	LR2vsBR2.q
INV(beta-fructofuranosidase)	ctg1164.g09984	6.15406	6.7266	6.38679	1.08383	1.15148	1.04676	2.19747	3.67134	1.46853	1.38384	1.28984	0.417681	0.926704	1.3876	1.9754	1.72411	4.94482	4.10352	2.50191	0.670333	0.652434	0.91296	0.856459	1.64593	1.08353	1.67313	0.680761	1.96095	0.980148	2.04191	ctg1164	840151	845760	-	-	beta- soluble isoenzyme i-like	GO:0005975//carbohydrate metabolic process	GO:0016021//integral component of membrane	GO:0004575//sucrose alpha-glucosidase activity	K01193(E3.2.1.26,sacA)	http://www.genome.jp/dbget-bin/www_bget?ko:K01193;ko00500:Starch	0.744735	0.0339147	0.160693	FALSE	-0.244912	0.693187	0.91502
	ctg938.g08130	110.207	111.493	116.707	30.2801	30.6123	46.9873	8.97406	6.66632	18.0795	21.1589	24.7635	18.0386	8.93535	21.4513	14.4378	143.667	113.553	116.813	35.6666	88.6295	171.571	22.1821	18.1476	24.054	22.9346	43.9895	49.3051	71.6947	59.0709	73.6596	ctg938	366817	372447	-	-	acid beta-fructofuranosidase	GO:0005975//carbohydrate metabolic process	GO:0016021//integral component of membrane	GO:0004575//sucrose alpha-glucosidase activity	K01193(E3.2.1.26,sacA)	http://www.genome.jp/dbget-bin/www_bget?ko:K01193;ko00500:Starch	-0.226199	0.199181	0.503823	FALSE	-1.29978	0.00977794	0.0935527
	ctg1064.g09177	5.44442	6.12729	8.25862	6.21841	6.01475	3.43124	15.1771	17.3114	7.88913	610.873	263.908	218.208	397.123	269.656	324.721	9.01193	6.36891	5.16276	0.245069	1.79216	4.20908	4.1159	0.728563	2.78065	66.8568	98.8568	37.7465	24.5667	30.7207	24.9123	ctg1064	981786	988398	-	-	beta- insoluble isoenzyme 3	GO:0005975//carbohydrate metabolic process	-	GO:0004575//sucrose alpha-glucosidase activity	K01193(E3.2.1.26,sacA)	http://www.genome.jp/dbget-bin/www_bget?ko:K01193;ko00500:Starch	-0.130262	0.655922	0.8725	FALSE	1.26012	0.0881818	0.360539
	ctg2912.g25246	1.59042	1.1972	1.89725	0.146668	0.164407	0.185583	0.967984	1.42014	1.10721	0.621938	0.0659104	0.0165039	0	0	0.0333964	1.12264	4.92195	0.256329	0.989437	1.45531	0.562297	0.197699	0.151188	0.977933	0.96606	0.11371	0.0325819	0.133941	0.053149	0.105665	ctg2912	34101	53444	-	-	cell wall invertase	GO:0005975//carbohydrate metabolic process	-	GO:0004553//hydrolase activity, hydrolyzing O-glycosyl compounds	K01193(E3.2.1.26,sacA)	http://www.genome.jp/dbget-bin/www_bget?ko:K01193;ko00500:Starch	-0.518482	0.487903	0.787764	FALSE	-2.5154	0.000380848	0.00938412
SUS(Sucrose synthase)	ctg1784.g16105	76.6845	78.3523	100.665	678.532	689.273	593.162	26.3177	6.53097	69.6738	0.0453213	13.627	23.3823	5.47742	0.0621522	0.0299336	116.241	66.8906	90.3994	4.45613	9.77998	499.493	64.0376	76.0898	69.4462	5.04287	0.02548	24.9788	0	0.0423451	0.0210464	ctg1784	602684	608498	-	-	sucrose synthase 2	GO:0005982//starch metabolic process; GO:0005985//sucrose metabolic process; GO:0010431//seed maturation	GO:0005829//cytosol; GO:0009505//plant-type cell wall; GO:0016020//membrane	GO:0016157//sucrose synthase activity	K00695(E2.4.1.13)	http://www.genome.jp/dbget-bin/www_bget?ko:K00695;ko00500:Starch	-0.177188	0.409622	0.727623	FALSE	1.91534	0.0737799	0.323779
	ctg3154.g27085	330.522	329.019	369.362	226.691	229.187	346.57	172.485	414.786	129.459	277.211	147.214	84.9589	127.38	165.571	194.147	311.688	350.048	423.195	211.121	455.426	479.228	86.1747	24.7979	66.5406	118.224	167.488	43.5026	115.776	97.2364	112.677	ctg3154	37472	43706	-	-	sucrose synthase	GO:0005985//sucrose metabolic process	-	GO:0016157//sucrose synthase activity	K00695(E2.4.1.13)	http://www.genome.jp/dbget-bin/www_bget?ko:K00695;ko00500:Starch	-0.16416	0.383609	0.703916	FALSE	-0.34984	0.42801	0.769982
	ctg2683.g23835	7.66131	8.11246	10.0993	5.86284	5.85627	4.81219	18.7481	10.7077	13.1709	25.9469	21.1826	12.2173	20.974	38.6631	47.5443	7.14238	3.69723	6.45166	0.553848	13.5507	62.1781	16.0529	13.0042	13.8903	29.4281	45.0197	13.4501	59.3504	43.8281	59.1506	ctg2683	90705	95482	-	-	sucrose synthase 5-like	GO:0005985//sucrose metabolic process	-	GO:0016157//sucrose synthase activity	K00695(E2.4.1.13)	http://www.genome.jp/dbget-bin/www_bget?ko:K00695;ko00500:Starch	0.499911	0.0652749	0.254007	FALSE	-2.21297	0.00700173	0.0751321
	ctg1789.g16343	1.97601	1.89761	2.24559	0.321226	0.453696	0.236253	0	0.0708684	0.215173	0	0.0405996	0	0	0	0	1.22745	0.684104	1.69262	0.216702	0.841878	0.0475014	0.0149882	0	0.0507274	0	0	0	0	0	0	ctg1789	349994	355284	-	-	sucrose synthase 6	GO:0005985//sucrose metabolic process	GO:0016021//integral component of membrane	GO:0016157//sucrose synthase activity	K00695(E2.4.1.13)	http://www.genome.jp/dbget-bin/www_bget?ko:K00695;ko00500:Starch	0.676874	0.0905004	0.317066	FALSE	-0.103935	0.892101	0.985081
	ctg1317.g11439	212.439	214.639	206.694	203.132	204.798	222.352	111.817	206.538	189.977	470.569	244.102	219.914	368.053	437.248	316.006	211.837	253.385	229.512	139.512	255.891	371.99	133.33	175.587	147.835	267.005	298.718	244.832	610.145	455.535	597.919	ctg1317	3655006	3661264	-	-	sucrose synthase 2	GO:0005982//starch metabolic process; GO:0005985//sucrose metabolic process; GO:0010431//seed maturation	-	GO:0016157//sucrose synthase activity	K00695(E2.4.1.13)	http://www.genome.jp/dbget-bin/www_bget?ko:K00695;ko00500:Starch	-0.218637	0.215793	0.529317	FALSE	-0.204011	0.637229	0.886981
SPS(sucrose-6-phosphatase/sucrose-phosphate synthase)	ctg2076.g19074	1.04054	1.31445	1.30325	16.492	16.1612	11.7845	22.2204	3.72114	39.1502	0.0530923	17.6558	37.6867	6.71904	0.00866775	0.0500945	0.877061	1.33415	0.734809	0.192391	1.69786	12.0171	36.4147	34.4519	54.7814	4.44752	0.0568551	54.0208	0.0334852	0	0.0176108	ctg2076	1771522	1778530	-	-	probable sucrose-phosphate synthase 3	GO:0005985//sucrose metabolic process	GO:0005794//Golgi apparatus	GO:0016157//sucrose synthase activity; GO:0046524//sucrose-phosphate synthase activity	K00696(E2.4.1.14)	http://www.genome.jp/dbget-bin/www_bget?ko:K00696;ko00500:Starch	0.227229	0.589261	0.836946	FALSE	1.62328	0.054969	0.270562
	ctg1438.g12890	46.9581	47.9504	52.7085	17.8148	25.9979	23.7308	30.5112	62.7586	19.6894	73.8678	55.0906	46.264	126.253	120.256	116.205	46.5885	39.6035	39.8957	70.0251	39.2169	41.8422	24.1812	27.2667	15.3894	55.8261	57.3219	68.1399	88.4264	111.987	88.9312	ctg1438	1194360	1201083	-	-	sucrose phosphate synthase	GO:0005986//sucrose biosynthetic process; GO:0071836//nectar secretion	GO:0005829//cytosol; GO:0005886//plasma membrane; GO:0009506//plasmodesma	GO:0016157//sucrose synthase activity; GO:0046524//sucrose-phosphate synthase activity	K00696(E2.4.1.14)	http://www.genome.jp/dbget-bin/www_bget?ko:K00696;ko00500:Starch	0.144714	0.409481	0.727573	FALSE	-1.0769	0.00897859	0.0883699
	ctg1972.g17663	5.01468	5.36413	5.15546	4.34988	4.13192	3.47129	5.25801	9.7135	3.0273	4.76547	10.4173	29.7999	7.64681	9.78028	8.04596	4.3401	7.53105	5.13889	1.68319	6.08675	5.6388	11.8549	6.71497	4.31188	7.96146	7.29231	19.3138	13.835	14.179	13.9419	ctg1972	966146	974354	-	-	probable sucrose-phosphate synthase 1 isoform x1	GO:0005985//sucrose metabolic process; GO:0010208//pollen wall assembly; GO:0071836//nectar secretion	GO:0005886//plasma membrane	GO:0016157//sucrose synthase activity; GO:0046524//sucrose-phosphate synthase activity	K00696(E2.4.1.14)	http://www.genome.jp/dbget-bin/www_bget?ko:K00696;ko00500:Starch	-0.219175	0.388302	0.708376	FALSE	-0.107262	0.813195	0.952529
	ctg468.g03914	9.5014	8.61683	11.3629	12.224	12.1923	9.64752	11.1855	70.7863	1.97636	4.86389	6.43454	3.80628	4.55879	7.37508	12.5104	12.4193	3.68168	14.4329	5.49764	35.9865	5.4391	2.2406	1.9296	2.25886	4.30176	6.33981	2.32726	4.95601	3.91136	5.54424	ctg468	23152	31814	-	-	probable sucrose-phosphate synthase 4	GO:0005985//sucrose metabolic process	GO:0005886//plasma membrane	GO:0016157//sucrose synthase activity; GO:0046524//sucrose-phosphate synthase activity	K00696(E2.4.1.14)	http://www.genome.jp/dbget-bin/www_bget?ko:K00696;ko00500:Starch	-0.132687	0.713448	0.902334	FALSE	-0.385895	0.476341	0.797907
	ctg3136.g26869	13.6102	20.8163	4.31105	1.74015	1.72854	5.25059	3.13305	5.47317	1.80183	4.92581	8.27414	3.87707	15.1697	64.4278	14.7947	8.67374	20.545	16.2635	26.5487	16.7122	6.88841	4.72176	1.92486	8.78426	11.5284	31.009	6.19998	14.3574	24.2146	8.26456	ctg3136	1548	8268	-	-	sucrose phosphate synthase	GO:0005986//sucrose biosynthetic process; GO:0071836//nectar secretion	GO:0005829//cytosol; GO:0005886//plasma membrane; GO:0009506//plasmodesma	GO:0016157//sucrose synthase activity; GO:0046524//sucrose-phosphate synthase activity	K00696(E2.4.1.14)	http://www.genome.jp/dbget-bin/www_bget?ko:K00696;ko00500:Starch	-0.322832	0.450978	0.762019	FALSE	-1.75232	0.00387589	0.0510273
HK（hexokinase）	ctg1369.g11995	14.3424	14.7014	16.3634	7.03897	6.80408	9.04883	9.76847	6.53324	7.77436	39.0238	19.6586	14.5555	40.6684	50.996	41.5592	14.2854	16.621	16.0791	5.29942	6.16035	14.6275	13.2676	5.03436	8.25933	42.7123	50.6027	18.4749	53.9987	54.6108	55.8103	ctg1369	495366	504609	-	-	hexokinase 2	GO:0001678//cellular glucose homeostasis; GO:0006096//glycolytic process; GO:0046835//carbohydrate phosphorylation; GO:0051156//glucose 6-phosphate metabolic process	GO:0005829//cytosol; GO:0016021//integral component of membrane	GO:0004340//glucokinase activity; GO:0005524//ATP binding; GO:0005536//glucose binding; GO:0008865//fructokinase activity; GO:0019158//mannokinase activity	K00844(HK)	http://www.genome.jp/dbget-bin/www_bget?ko:K00844;ko04066:HIF-1	-0.135814	0.507357	0.802708	FALSE	-0.0828846	0.852198	0.967825
	ctg1362.g11775	12.3064	11.8831	13.3234	9.46964	8.84518	11.1558	19.8635	9.3833	17.2799	5.07601	9.01362	10.3673	4.56063	4.48093	4.39984	12.1612	14.938	13.7478	9.82111	10.5444	8.6595	17.5368	16.3588	18.203	4.96718	5.79584	9.49909	3.97543	3.40791	4.11101	ctg1362	610059	615224	-	-	hexokinase family protein	GO:0001678//cellular glucose homeostasis; GO:0006096//glycolytic process; GO:0046835//carbohydrate phosphorylation; GO:0051156//glucose 6-phosphate metabolic process	GO:0005829//cytosol; GO:0016021//integral component of membrane	GO:0004340//glucokinase activity; GO:0005524//ATP binding; GO:0005536//glucose binding; GO:0008865//fructokinase activity; GO:0019158//mannokinase activity	K00844(HK)	http://www.genome.jp/dbget-bin/www_bget?ko:K00844;ko04066:HIF-1	-0.209679	0.340853	0.667841	FALSE	0.11282	0.792899	0.946019
	ctg3279.g27902	36.2074	34.9786	36.615	13.2252	13.1045	15.8351	32.9918	39.8668	20.6182	103.953	60.1153	41.9704	76.7396	81.4808	76.3273	35.3823	47.2014	44.3529	67.9238	28.9532	38.6054	24.6969	4.61129	16.3886	87.9139	96.4676	32.4335	74.0642	80.3889	75.1834	ctg3279	33742	37688	-	-	hexokinase- chloroplastic	GO:0001678//cellular glucose homeostasis; GO:0006096//glycolytic process; GO:0046835//carbohydrate phosphorylation; GO:0051156//glucose 6-phosphate metabolic process	GO:0005829//cytosol; GO:0009507//chloroplast	GO:0004340//glucokinase activity; GO:0005524//ATP binding; GO:0005536//glucose binding; GO:0008865//fructokinase activity; GO:0019158//mannokinase activity	K00844(HK)	http://www.genome.jp/dbget-bin/www_bget?ko:K00844;ko04066:HIF-1	-0.323474	0.0864259	0.306932	FALSE	-1.62113	5.2e-05	0.00193989
	ctg100.g00918	87.6411	86.1728	85.5695	46.0094	44.3569	58.6428	50.3393	95.4671	42.6121	46.2007	60.5369	66.4466	48.4004	43.1201	38.5637	66.6101	66.5152	66.7529	75.2007	75.1135	47.312	47.4774	45.7039	49.0767	37.3798	40.0649	76.474	44.6244	65.0718	44.3325	ctg100	1606544	1614150	-	-	hexokinase 1 family protein	GO:0001678//cellular glucose homeostasis; GO:0006096//glycolytic process; GO:0046835//carbohydrate phosphorylation; GO:0051156//glucose 6-phosphate metabolic process	GO:0005829//cytosol	GO:0004340//glucokinase activity; GO:0005524//ATP binding; GO:0005536//glucose binding; GO:0008865//fructokinase activity; GO:0019158//mannokinase activity	K00844(HK)	http://www.genome.jp/dbget-bin/www_bget?ko:K00844;ko04066:HIF-1	0.291328	0.0874554	0.309709	FALSE	-0.26942	0.492098	0.806238
	ctg183.g01544	30.9516	31.6846	31.5859	8.14605	8.02943	13.8472	24.9111	33.8048	19.6101	84.39	50.1075	32.8957	64.3583	71.7296	69.9464	0.0183054	0.0564435	0	0.0191211	0	0	0	1.32136	0.0358082	0.0760864	0.0593319	2.6011	0.052416	0.0739525	0.018378	ctg183	657933	661559	-	-	hexokinase- chloroplastic	GO:0001678//cellular glucose homeostasis; GO:0006096//glycolytic process; GO:0046835//carbohydrate phosphorylation; GO:0051156//glucose 6-phosphate metabolic process	GO:0005829//cytosol; GO:0009507//chloroplast	GO:0004340//glucokinase activity; GO:0005524//ATP binding; GO:0005536//glucose binding; GO:0008865//fructokinase activity; GO:0019158//mannokinase activity	K00844(HK)	http://www.genome.jp/dbget-bin/www_bget?ko:K00844;ko04066:HIF-1	10.1268	3.8903e-132	4.7996e-128	UP	10.3239	2.52e-28	1.23e-24
FK(fructokinase)	ctg1093.g09429	11.7914	11.9791	14.221	27.0817	25.4065	23.4745	3.06074	8.88548	4.40043	4.1655	2.79288	3.01612	2.18473	2.00263	2.18199	9.61709	8.1774	10.0324	7.61665	6.45082	15.9428	2.75043	1.34212	3.11918	1.05284	1.1171	2.19048	0.428048	0.671026	0.333515	ctg1093	161143	167104	-	-	probable fructokinase- chloroplastic	GO:0006014//D-ribose metabolic process; GO:0046835//carbohydrate phosphorylation	GO:0009570//chloroplast stroma	GO:0004747//ribokinase activity	K00847(E2.7.1.4,scrK)	http://www.genome.jp/dbget-bin/www_bget?ko:K00847;ko00520:Amino	0.364336	0.110102	0.358179	FALSE	1.32462	0.00265861	0.0395529
	ctg253.g02472	3.76621	3.17185	2.91364	2.28863	1.88481	2.15713	2.55963	2.67914	2.89029	1.49268	1.7631	1.89205	1.66807	1.44086	1.81861	3.31811	3.10036	3.10188	2.18812	1.24929	1.76507	2.10667	2.59989	2.06524	1.95035	1.07276	1.63419	1.29561	1.70947	1.96848	ctg253	377903	380762	-	-	fructokinase-like chloroplastic	GO:0009658//chloroplast organization; GO:0042793//transcription from plastid promoter; GO:0046835//carbohydrate phosphorylation	GO:0005634//nucleus; GO:0042644//chloroplast nucleoid	GO:0008865//fructokinase activity	-	-	-0.0343092	0.927983	0.994603	FALSE	0.371347	0.522158	0.824731
	ctg1164.g09913	32.0632	33.6818	37.4164	23.5166	26.1091	23.2704	16.9007	7.34343	25.4062	10.945	10.5149	10.771	14.8845	15.3364	13.8846	47.3821	62.7543	46.5312	4.76113	16.2886	56.852	23.0298	20.8989	22.0831	14.958	14.6018	15.4559	20.8419	19.4418	23.4764	ctg1164	120834	124834	-	-	probable fructokinase-7	GO:0006014//D-ribose metabolic process; GO:0046835//carbohydrate phosphorylation	-	GO:0004747//ribokinase activity	K00847(E2.7.1.4,scrK)	http://www.genome.jp/dbget-bin/www_bget?ko:K00847;ko00520:Amino	-0.688999	0.000296407	0.00343858	FALSE	-0.0934927	0.860417	0.971539
GPI(glucose-6-phosphate isomerase)	ctg1986.g17952	52.6499	54.8473	56.757	58.9158	59.5059	64.1058	32.4612	38.6658	39.9708	33.198	37.7136	40.302	34.9209	34.0641	30.7189	58.6646	61.0872	56.9486	24.3687	49.9773	66.7063	41.6158	36.03	46.8898	26.7041	28.118	45.8622	29.6465	29.9397	30.2887	ctg1986	2306561	2311765	-	-	glucose-6-phosphate isomerase chloroplastic	GO:0005982//starch metabolic process; GO:0006094//gluconeogenesis; GO:0006096//glycolytic process; GO:0006955//immune response; GO:0009911//positive regulation of flower development	GO:0005829//cytosol; GO:0009570//chloroplast stroma; GO:0009941//chloroplast envelope	GO:0003723//RNA binding; GO:0004347//glucose-6-phosphate isomerase activity; GO:0005524//ATP binding; GO:0016740//transferase activity	K01810(GPI,pgi)	http://www.genome.jp/dbget-bin/www_bget?ko:K01810;ko01200:Carbon	-0.190071	0.270534	0.597015	FALSE	0.449168	0.314527	0.686433
	ctg482.g04199	64.3175	66.2885	73.1029	105.654	109.588	100.102	46.8684	55.4551	88.6039	64.5879	51.949	39.3581	58.5021	80.5476	65.6763	78.1186	80.3864	77.6897	21.5645	67.0369	134.545	71.2417	85.1089	87.5587	51.7278	62.6074	47.2191	92.304	91.2898	94.4808	ctg482	2335667	2342579	-	-	glucose-6-phosphate cytosolic	GO:0006094//gluconeogenesis; GO:0006096//glycolytic process; GO:0009817//defense response to fungus, incompatible interaction	GO:0005829//cytosol	GO:0004347//glucose-6-phosphate isomerase activity	K01810(GPI,pgi)	http://www.genome.jp/dbget-bin/www_bget?ko:K01810;ko01200:Carbon	-0.298368	0.0824295	0.297981	FALSE	0.547775	0.312364	0.684226
FBP(fructose-1,6-bisphosphatase I)	ctg1968.g17584	8.6784	7.34311	7.72803	5.26659	5.93064	7.59631	6.03037	13.0404	5.96449	8.0056	7.23046	6.9321	10.6154	12.2841	10.9084	8.73734	8.036	8.98476	8.2756	9.33844	7.97059	5.69626	4.55727	6.90109	9.67367	10.8025	7.40617	12.923	14.1999	14.1849	ctg1968	200692	203277	-	-	fructose- - chloroplastic	GO:0005975//carbohydrate metabolic process; GO:0016311//dephosphorylation	-	GO:0042132//fructose 1,6-bisphosphate 1-phosphatase activity	K03841(FBP,fbp)	http://www.genome.jp/dbget-bin/www_bget?ko:K03841;ko00710:Carbon	-0.201885	0.423089	0.739304	FALSE	-0.340566	0.42256	0.76458
	ctg2513.g22492	47.0481	44.0044	49.1791	34.9586	34.033	30.059	12.4494	26.1728	11.12	42.9774	27.0753	34.9707	31.0067	32.9293	27.1192	48.9865	44.5015	42.2819	18.5932	31.6135	52.5477	9.68352	7.5492	7.93772	29.5812	25.8639	21.0769	16.2709	19.7733	17.1356	ctg2513	3046878	3051476	-	-	fructose- - cytosolic-like	GO:0005975//carbohydrate metabolic process; GO:0016311//dephosphorylation	GO:0016021//integral component of membrane	GO:0042132//fructose 1,6-bisphosphate 1-phosphatase activity	K03841(FBP,fbp)	http://www.genome.jp/dbget-bin/www_bget?ko:K03841;ko00710:Carbon	-0.0365781	0.833513	0.957582	FALSE	-0.0229017	0.945753	1
PFK9(6-phosphofructokinase)	ctg1511.g13583	10.6585	11.0189	13.3223	7.20919	7.76776	9.94422	5.14981	9.71962	2.5655	10.043	8.82654	6.52286	9.71128	10.9033	9.63146	12.6867	11.0321	10.6795	4.02526	6.38953	7.07485	3.11205	4.05691	2.9946	7.0761	8.64047	5.115	12.5122	12.1381	13.3201	ctg1511	867531	874571	-	-	atp-dependent 6-phosphofructokinase chloroplastic	GO:0006002//fructose 6-phosphate metabolic process; GO:0061615//glycolytic process through fructose-6-phosphate	GO:0009507//chloroplast	GO:0003872//6-phosphofructokinase activity; GO:0005524//ATP binding; GO:0046872//metal ion binding	K00850(pfkA,PFK)	http://www.genome.jp/dbget-bin/www_bget?ko:K00850;ko00680:Methane	-0.0581986	0.800016	0.940588	FALSE	0.6783	0.142513	0.466161
	ctg100.g00947	43.6321	44.0675	47.4488	22.8803	25.363	32.8739	17.1664	35.5987	14.6775	28.7906	22.0836	16.635	24.9054	30.9735	32.5843	43.1282	42.8836	42.6743	32.2485	40.5471	32.2793	14.6968	13.0635	12.254	23.0229	28.8959	18.6074	41.4751	38.0531	38.1661	ctg100	2314372	2319455	-	-	6-phosphofructokinase 3	GO:0006002//fructose 6-phosphate metabolic process; GO:0061615//glycolytic process through fructose-6-phosphate	GO:0005737//cytoplasm	GO:0003872//6-phosphofructokinase activity; GO:0005524//ATP binding; GO:0046872//metal ion binding	K00850(pfkA,PFK)	http://www.genome.jp/dbget-bin/www_bget?ko:K00850;ko00680:Methane	-0.0139706	0.936302	0.997721	FALSE	-0.249007	0.507108	0.815045
	ctg1075.g09328	35.4981	35.2637	38.6776	37.8183	39.1198	38.9536	54.9076	43.311	68.8517	86.9149	85.765	131.637	74.0898	84.1605	69.328	40.9926	35.5429	32.7302	36.8847	34.8632	66.2657	77.435	77.3005	70.4401	93.2407	84.3468	102.613	111.441	83.525	111.787	ctg1075	788012	793520	-	-	6-phosphofructokinase 3	GO:0006002//fructose 6-phosphate metabolic process; GO:0061615//glycolytic process through fructose-6-phosphate	GO:0005737//cytoplasm	GO:0003872//6-phosphofructokinase activity; GO:0005524//ATP binding; GO:0046872//metal ion binding	K00850(pfkA,PFK)	http://www.genome.jp/dbget-bin/www_bget?ko:K00850;ko00680:Methane	-0.0800327	0.65252	0.870781	FALSE	-0.194717	0.625658	0.881207
	ctg1401.g12237	25.6839	27.2675	25.6502	13.2495	13.2915	23.5474	33.4247	56.9639	26.5713	61.4151	64.2834	62.4972	58.8058	70.9951	62.0251	13.3461	10.0197	12.0317	22.7314	24.6213	16.3861	16.8895	12.4927	12.9907	47.546	50.4543	37.5425	56.4724	54.1119	56.4179	ctg1401	280507	286747	-	-	atp-dependent 6-phosphofructokinase chloroplastic	GO:0006002//fructose 6-phosphate metabolic process; GO:0046835//carbohydrate phosphorylation; GO:0061615//glycolytic process through fructose-6-phosphate	GO:0009507//chloroplast	GO:0003872//6-phosphofructokinase activity; GO:0005524//ATP binding; GO:0046872//metal ion binding	K00850(pfkA,PFK)	http://www.genome.jp/dbget-bin/www_bget?ko:K00850;ko00680:Methane	1.06843	6.25008e-08	1.74064e-06	UP	-0.159602	0.676796	0.906511
	ctg3279.g28092	119.162	115.895	141.628	399.65	403.829	398.042	70.051	57.9904	158.019	25.7607	51.7976	66.6811	36.2641	38.121	39.1691	116.874	106.431	105.436	46.2508	48.2248	329.474	106.227	124.401	98.1446	31.9291	34.7178	88.118	39.7332	40.9557	40.47	ctg3279	1583805	1589498	-	-	pyrophosphate--fructose 6-phosphate 1-phosphotransferase subunit alpha	GO:0046835//carbohydrate phosphorylation; GO:0061615//glycolytic process through fructose-6-phosphate	GO:0005737//cytoplasm	GO:0003872//6-phosphofructokinase activity; GO:0005524//ATP binding; GO:0046872//metal ion binding; GO:0047334//diphosphate-fructose-6-phosphate 1-phosphotransferase activity	K00895(E2.7.1.90,pfk)	http://www.genome.jp/dbget-bin/www_bget?ko:K00895;ko00051:Fructose	0.112826	0.52331	0.81355	FALSE	1.52891	0.019071	0.143317
ALDO(fructose-bisphosphate aldolase, class I )	ctg2011.g18156	387.365	371.39	474.653	742.825	754.047	796.914	450.846	305.691	447.065	431.65	317.306	239.743	350.344	357.635	323.74	203.575	369.037	283.905	188.74	149.15	893.789	183.123	241.962	250.514	225.221	231.4	191.068	212.916	214.321	216.757	ctg2011	984	3037	-	-	fructose-bisphosphate aldolase cytoplasmic isozyme	GO:0006096//glycolytic process	-	GO:0004332//fructose-bisphosphate aldolase activity	K01623(ALDO)	http://www.genome.jp/dbget-bin/www_bget?ko:K01623;ko00710:Carbon	0.436029	0.0550021	0.226158	FALSE	0.954558	0.108419	0.401537
GAPDH(glyceraldehyde 3-phosphate dehydrogenase)	ctg1467.g13011	45.3142	47.3739	52.0304	66.4655	68.4234	54.5914	29.275	33.2016	31.8291	33.5959	25.5704	22.1593	34.7614	44.7388	38.7876	61.5774	76.4243	72.1951	13.7542	48.9552	63.9721	32.9262	30.4995	44.4295	37.2354	47.478	24.2267	69.4426	55.0638	68.2521	ctg1467	686855	691976	-	-	glyceraldehyde-3-phosphate dehydrogenase chloroplastic	GO:0006006//glucose metabolic process; GO:0055114//oxidation-reduction process	-	GO:0016620//oxidoreductase activity, acting on the aldehyde or oxo group of donors, NAD or NADP as acceptor; GO:0050661//NADP binding; GO:0051287//NAD binding	K00134(GAPDH,gapA)	http://www.genome.jp/dbget-bin/www_bget?ko:K00134;ko00710:Carbon	-0.62554	0.00076276	0.00766956	FALSE	0.60718	0.227177	0.589829
PGK（phosphoglycerate kinase）	ctg836.g07157	26.0717	27.5691	27.4176	16.5093	16.4214	11.567	9.10417	14.2662	12.3111	2.75316	13.0571	22.3676	5.57564	2.0153	4.3083	24.0232	14.864	14.3927	9.66147	10.9712	11.368	13.2595	18.9995	15.5186	6.52999	1.98961	35.2492	3.1579	0.861658	3.27987	ctg836	717846	724772	-	-	phosphoglycerate cytosolic-like isoform x1	GO:0006096//glycolytic process; GO:0006400//tRNA modification; GO:0036265//RNA (guanine-N7)-methylation	-	GO:0004618//phosphoglycerate kinase activity; GO:0008176//tRNA (guanine-N7-)-methyltransferase activity	-	-	0.527448	0.0111716	0.0685037	FALSE	0.451892	0.239692	0.605762
	ctg1467.g13022	6.44514	5.43294	6.96459	7.94607	7.15352	7.59315	6.20415	6.51307	5.57086	6.26643	7.39276	4.49862	6.38722	7.19067	6.38917	4.90016	4.97541	4.65799	3.81563	4.78496	6.01114	3.65609	4.41542	4.29895	4.25867	4.11502	6.42642	3.77	2.84947	3.07103	ctg1467	825250	832209	-	-	phosphoglycerate cytosolic	GO:0006096//glycolytic process	-	GO:0004618//phosphoglycerate kinase activity; GO:0005524//ATP binding	K00927(PGK,pgk)	http://www.genome.jp/dbget-bin/www_bget?ko:K00927;ko00710:Carbon	0.28896	0.400831	0.719728	FALSE	0.623302	0.229363	0.59228
	ctg1467.g13029	38.5423	37.7987	41.7161	40.9127	39.2702	39.6739	19.1816	30.3306	17.8654	39.2872	25.7457	19.7808	34.496	41.9482	38.3384	33.6584	38.6164	36.1657	25.217	24.3023	28.6403	19.8371	17.6669	20.2226	27.36	30.5653	21.3272	35.845	39.1187	36.0725	ctg1467	960870	963614	-	-	phosphoglycerate chloroplastic	GO:0006096//glycolytic process	-	GO:0004618//phosphoglycerate kinase activity; GO:0005524//ATP binding	K00927(PGK,pgk)	http://www.genome.jp/dbget-bin/www_bget?ko:K00927;ko00710:Carbon	0.0365367	0.836303	0.958683	FALSE	0.679624	0.0779955	0.334861
	ctg1467.g13021	189.671	186.444	211.019	589.866	619.743	582.138	273.365	172.483	325.721	152.051	168.183	202.266	163.716	153.703	146.627	260.687	293.181	260.104	152.342	173.381	753.17	345.928	407.725	300.542	187.462	204.32	191.575	224.52	209.513	225.739	ctg1467	820482	824684	-	-	phosphoglycerate cytosolic	GO:0006096//glycolytic process	-	GO:0004618//phosphoglycerate kinase activity; GO:0005524//ATP binding	K00927(PGK,pgk)	http://www.genome.jp/dbget-bin/www_bget?ko:K00927;ko00710:Carbon	-0.556677	0.00149999	0.0134639	FALSE	0.753426	0.185025	0.535559
gpmI(2,3-bisphosphoglycerate-independent phosphoglycerate mutase)	ctg1433.g12694	178.503	179.821	193.78	111.756	109.824	143.604	96.8656	144.531	80.2996	218.892	152.589	100.08	192.125	223.319	229.385	199.893	249.091	215.381	90.4947	118.754	172.701	97.3743	79.0973	71.9593	212.156	253.682	124.148	303.272	284.733	299.292	ctg1433	710963	715795	-	-	#NAME?	GO:0006007//glucose catabolic process; GO:0006096//glycolytic process	GO:0005737//cytoplasm	GO:0004619//phosphoglycerate mutase activity; GO:0030145//manganese ion binding	K15633(gpmI)	http://www.genome.jp/dbget-bin/www_bget?ko:K15633;ko00260:Glycine,serine	-0.35347	0.0494912	0.209755	FALSE	0.0636088	0.892298	0.985114
	ctg1373.g12024	15.2831	14.2944	16.1077	9.94967	9.27778	9.11455	8.41171	8.73647	10.222	7.13842	7.09826	6.17718	8.47712	10.0387	9.18724	15.8674	17.4546	17.2023	3.74073	7.75884	9.60246	8.71863	8.88121	10.3648	7.11487	8.2766	8.75401	10.5768	10.6573	10.5147	ctg1373	461749	468676	-	-	probable -bisphosphoglycerate-independent phosphoglycerate mutase	GO:0008152//metabolic process	-	GO:0046537//2,3-bisphosphoglycerate-independent phosphoglycerate mutase activity; GO:0046872//metal ion binding	-	-	-0.231257	0.212883	0.524554	FALSE	0.49747	0.256416	0.626297
ENO（enolase）	ctg2170.g19814	44.3779	44.385	51.4553	50.5655	52.64	45.3282	18.161	27.2204	16.106	26.9765	22.6947	19.0223	18.3743	21.0127	20.5011	50.8123	50.3743	47.5175	30.7853	20.8102	45.6772	13.579	10.5044	20.3875	22.5551	26.4619	16.401	19.3722	17.5855	19.1974	ctg2170	1093063	1097162	-	-	enolase chloroplastic	GO:0006096//glycolytic process; GO:0009735//response to cytokinin; GO:0010090//trichome morphogenesis	GO:0000015//phosphopyruvate hydratase complex; GO:0009570//chloroplast stroma	GO:0000287//magnesium ion binding; GO:0004634//phosphopyruvate hydratase activity	K01689(ENO,eno)	http://www.genome.jp/dbget-bin/www_bget?ko:K01689;ko04066:HIF-1	-0.169097	0.340607	0.667466	FALSE	0.628204	0.147295	0.472058
	ctg796.g06875	564.143	558.806	676.542	1414.58	1422.28	1676.85	616.521	460.422	909.904	310.24	337.683	345.15	356.809	337.445	346.055	590.668	774.47	652.265	227.874	417.296	1466.23	834.783	936.955	644.716	315.316	359.221	385.523	381.135	370.592	377.58	ctg796	340870	345329	-	-	phosphopyruvate hydratase family protein	GO:0006096//glycolytic process	GO:0000015//phosphopyruvate hydratase complex	GO:0000287//magnesium ion binding; GO:0004634//phosphopyruvate hydratase activity; GO:0016787//hydrolase activity	K01689(ENO,eno)	http://www.genome.jp/dbget-bin/www_bget?ko:K01689;ko04066:HIF-1	-0.251889	0.182161	0.481398	FALSE	1.16854	0.0456193	0.242353
pckA（phosphoenolpyruvate carboxykinase (ATP)）	ctg1986.g17876	21.8036	22.8615	21.094	32.6703	30.1569	27.458	49.3649	34.8623	133.589	20.9505	49.6491	48.4505	48.9753	44.5238	34.0369	9.70743	9.17664	8.30816	5.38895	20.9643	60.8087	74.6214	113.388	110.507	6.94729	5.05062	58.0925	13.6369	16.5036	13.2765	ctg1986	1453747	1459870	-	-	phosphoenolpyruvate carboxykinase	GO:0006094//gluconeogenesis; GO:0016310//phosphorylation	GO:0005829//cytosol	GO:0004612//phosphoenolpyruvate carboxykinase (ATP) activity; GO:0005524//ATP binding; GO:0016301//kinase activity	K01610(E4.1.1.49,pckA)	http://www.genome.jp/dbget-bin/www_bget?ko:K01610;ko00710:Carbon	1.1909	1.45491e-10	5.70745e-09	UP	0.0618826	0.932527	0.998433
	ctg52.g00378	140.205	141	154.171	61.1956	58.8768	39.5758	83.292	115.005	82.6283	205.088	155.167	133.521	148.747	184.283	188.209	51.3988	68.1333	53.9624	70.6649	43.3316	97.9703	110.984	70.3911	91.2163	335.087	443.825	266.442	270.564	215.636	272.313	ctg52	1699568	1708134	-	-	phosphoenolpyruvate carboxykinase	GO:0006094//gluconeogenesis; GO:0016310//phosphorylation	GO:0005829//cytosol	GO:0004612//phosphoenolpyruvate carboxykinase (ATP) activity; GO:0005524//ATP binding; GO:0016301//kinase activity	K01610(E4.1.1.49,pckA)	http://www.genome.jp/dbget-bin/www_bget?ko:K01610;ko00710:Carbon	1.24078	5.44565e-11	2.24326e-09	UP	-0.455545	0.295912	0.668396
PK（pyruvate kinase）	ctg1085.g09371	49.5202	45.7244	46.5265	27.3549	27.5538	44.858	14.5472	21.7426	16.7716	28.3031	21.9648	9.8235	25.1849	28.1651	23.5095	20.006	35.0605	28.5499	10.1238	11.6535	15.9799	15.8659	4.04758	10.2346	6.92162	8.7125	6.93543	13.1665	8.08929	13.2707	ctg1085	3314	11476	-	-	pyruvate cytosolic isozyme-like	GO:0006096//glycolytic process	-	GO:0000287//magnesium ion binding; GO:0004743//pyruvate kinase activity; GO:0016301//kinase activity; GO:0030955//potassium ion binding	K00873(PK,pyk)	http://www.genome.jp/dbget-bin/www_bget?ko:K00873;ko01200:Carbon	0.671975	0.00219755	0.0185067	FALSE	1.47064	0.000520502	0.0119774
	ctg2432.g21394	5.0643	4.56607	14.3348	10.941	11.9002	4.66152	3.92876	2.82866	6.99075	3.03404	1.40587	3.39333	2.51845	3.64918	3.6318	42.7641	36.6027	22.1569	11.8786	14.352	37.7174	2.50996	10.0182	6.83914	9.98119	10.8449	7.33711	16.6383	14.4094	16.6144	ctg2432	44687	52695	-	-	pyruvate cytosolic isozyme-like	GO:0006096//glycolytic process	-	GO:0000287//magnesium ion binding; GO:0004743//pyruvate kinase activity; GO:0016301//kinase activity; GO:0030955//potassium ion binding	K00873(PK,pyk)	http://www.genome.jp/dbget-bin/www_bget?ko:K00873;ko01200:Carbon	-2.16385	1.45919e-08	4.43419e-07	DOWN	-1.38391	0.00772149	0.0802409
	ctg2443.g21571	81.1022	78.8303	92.4283	95.433	97.5169	75.7246	46.1687	38.2641	58.2547	22.0498	27.5111	39.1612	22.5556	21.1972	19.1256	70.1303	75.4053	64.9512	38.3356	29.4944	61.9929	59.3576	36.5129	47.0257	20.0555	18.7383	48.5007	20.0666	21.1979	20.0761	ctg2443	976551	981452	-	-	plastidial pyruvate kinase 2	GO:0006096//glycolytic process	-	GO:0000287//magnesium ion binding; GO:0004743//pyruvate kinase activity; GO:0016301//kinase activity; GO:0030955//potassium ion binding	K00873(PK,pyk)	http://www.genome.jp/dbget-bin/www_bget?ko:K00873;ko01200:Carbon	0.177097	0.314998	0.645938	FALSE	1.04374	0.0194452	0.1454
PD(pyruvate dehydrogenase)	ctg1317.g11168	175.948	173.248	186.534	136.344	137.49	132.154	95.4815	59.7433	78.6442	90.0376	66.7461	57.0871	82.2695	83.9406	81.9867	184.729	213.647	198.731	51.2273	45.6558	124.035	77.1991	85.568	72.8174	79.407	93.0221	53.2178	73.8049	82.9674	77.263	ctg1317	1121886	1125112	-	-	pyruvate dehydrogenase e1 component subunit alpha- chloroplastic	GO:0006086//acetyl-CoA biosynthetic process from pyruvate; GO:0055114//oxidation-reduction process	GO:0009570//chloroplast stroma; GO:0009941//chloroplast envelope	GO:0004739//pyruvate dehydrogenase (acetyl-transferring) activity	K00161(PDHA,pdhA)	http://www.genome.jp/dbget-bin/www_bget?ko:K00161;ko00020:Citrate	-0.242503	0.166327	0.456952	FALSE	0.92383	0.0496621	0.254087
	ctg1784.g16300	25.8821	25.6592	29.4507	32.355	32.9925	31.8216	42.2124	41.9437	37.3377	112.306	80.3955	69.512	120.205	134.269	113.928	24.5497	28.0198	24.1248	43.2924	24.9276	31.3575	25.0579	19.6255	29.3863	93.7539	80.4386	43.8434	90.2712	84.9077	95.0419	ctg1784	2261115	2264589	-	-	pyruvate dehydrogenase (acetyl-transferring) mitochondrial	GO:0007165//signal transduction; GO:0046777//protein autophosphorylation	-	GO:0004740//pyruvate dehydrogenase (acetyl-transferring) kinase activity; GO:0005524//ATP binding; GO:0009927//histidine phosphotransfer kinase activity; GO:0042803//protein homodimerization activity	K00898(PDK2_3_4)	http://www.genome.jp/dbget-bin/www_bget?ko:K00898	-0.00683281	0.972418	1	FALSE	-0.0123835	0.964462	1
	ctg1698.g14911	102.665	108.909	114.91	113.724	115.776	98.198	27.3374	27.6215	28.156	50.4587	33.6988	18.66	50.042	60.6996	62.0937	113.747	117.528	111.714	29.9638	26.9206	84.9455	22.5639	18.4654	29.3992	57.5299	70.1354	23.6613	78.3887	71.9792	74.6681	ctg1698	90174	94160	-	-	pyruvate dehydrogenase e1 component subunit beta- chloroplastic	GO:0055114//oxidation-reduction process	-	GO:0004739//pyruvate dehydrogenase (acetyl-transferring) activity	K00162(PDHB,pdhB)	http://www.genome.jp/dbget-bin/www_bget?ko:K00162;ko00020:Citrate	-0.155934	0.362771	0.685613	FALSE	1.2106	0.0152084	0.124786
	ctg189.g01958	69.3803	66.8126	74.0614	52.3487	56.44	63.1363	67.9323	87.6815	67.1764	81.9433	81.6076	81.9819	95.9168	105.457	96.3947	69.6957	67.6557	66.7893	54.1479	72.166	63.2846	74.7644	67.457	69.7098	74.8278	80.0965	78.1259	77.8352	86.5939	79.5477	ctg189	3527784	3531873	-	-	pyruvate dehydrogenase e1 component subunit beta- mitochondrial isoform x1	GO:0006086//acetyl-CoA biosynthetic process from pyruvate; GO:0055114//oxidation-reduction process	-	GO:0004739//pyruvate dehydrogenase (acetyl-transferring) activity	K00162(PDHB,pdhB)	http://www.genome.jp/dbget-bin/www_bget?ko:K00162;ko00020:Citrate	-0.0417459	0.810577	0.94571	FALSE	-0.0170866	0.954868	1
CS（citrate synthase）	ctg425.g03656	64.5914	66.7326	70.2576	41.5107	45.9304	73.4126	86.7715	134.021	104.184	144.21	126.377	101.828	174.522	203.211	177.961	74.3935	60.4829	72.9391	91.5989	110.835	90.1911	87.5755	77.2383	92.5055	164.913	178.075	121.969	294.727	318.393	289.581	ctg425	281287	290731	-	-	citrate glyoxysomal	GO:0006099//tricarboxylic acid cycle	-	GO:0046912//transferase activity, transferring acyl groups, acyl groups converted into alkyl on transfer	K01647(CS,gltA)	http://www.genome.jp/dbget-bin/www_bget?ko:K01647;ko01230:Biosynthesis	-0.127472	0.472592	0.776085	FALSE	-0.675315	0.0992654	0.383968
	ctg1366.g11905	67.9532	59.0759	65.0775	39.2647	43.6766	46.9672	48.8791	78.2157	45.6102	96.2037	80.9377	70.5216	76.9604	113.7	91.6745	72.4189	85.6445	84.0038	49.8965	58.5187	48.76	53.4437	48.5887	44.2738	86.9684	83.7112	73.4842	92.1095	94.5017	87.6763	ctg1366	2581190	2604037	-	-	citrate mitochondrial isoform x2	GO:0006099//tricarboxylic acid cycle	-	GO:0004108//citrate (Si)-synthase activity	K01647(CS,gltA)	http://www.genome.jp/dbget-bin/www_bget?ko:K01647;ko01230:Biosynthesis	-0.420233	0.0197742	0.10752	FALSE	-0.183184	0.597585	0.866148
ACO（aconitate hydratase）	ctg884.g07708	125.461	124.003	127.409	66.9122	65.9283	72.5611	99.4226	169.964	71.4222	608.54	364.502	281.16	699.678	919.727	671.282	124.583	146.71	137.003	122.6	136.331	344.764	129.894	69.8427	105.387	707.651	909.377	483.196	1190.5	1444.81	1194.96	ctg884	922282	931453	-	-	aconitate cytoplasmic	GO:0008152//metabolic process	-	GO:0003994//aconitate hydratase activity; GO:0051539//4 iron, 4 sulfur cluster binding	K01681(ACO,acnA)	http://www.genome.jp/dbget-bin/www_bget?ko:K01681;ko01200:Carbon	-0.201753	0.248808	0.568651	FALSE	-1.48738	0.00140627	0.0250641
IDH（isocitrate dehydrogenase）	ctg1216.g10454	3.16277	3.11541	3.67346	1.35824	0.802581	1.62041	29.0603	9.0752	22.4484	6.62849	13.0859	18.2945	14.9606	11.1253	8.58891	9.02253	9.33789	7.01957	5.21408	5.82613	5.92986	32.5202	53.7786	48.5975	24.4372	19.7499	11.5993	31.5167	29.5316	28.9364	ctg1216	245	5851	-	-	isocitrate dehydrogenase	GO:0006099//tricarboxylic acid cycle; GO:0006102//isocitrate metabolic process	GO:0005739//mitochondrion; GO:0009534//chloroplast thylakoid; GO:0009570//chloroplast stroma	GO:0000287//magnesium ion binding; GO:0004450//isocitrate dehydrogenase (NADP+) activity; GO:0051287//NAD binding	K00031(IDH1,IDH2,icd)	http://www.genome.jp/dbget-bin/www_bget?ko:K00031;ko01200:Carbon	-1.43401	3.29655e-06	6.56283e-05	DOWN	-1.97933	0.000295189	0.00779357
	ctg234.g02365	360.454	361.046	377.441	212.668	227.376	259.82	307.983	424.493	249.663	499.445	409.364	288.984	399.542	422.134	435.469	391.054	396.545	377.315	403.281	301.016	347.418	181.465	149.718	189.636	465.329	447.384	223.688	359.542	314.245	349.132	ctg234	105281	110762	-	-	isocitrate dehydrogenase	GO:0006099//tricarboxylic acid cycle; GO:0006102//isocitrate metabolic process	-	GO:0000287//magnesium ion binding; GO:0004450//isocitrate dehydrogenase (NADP+) activity; GO:0051287//NAD binding	K00031(IDH1,IDH2,icd)	http://www.genome.jp/dbget-bin/www_bget?ko:K00031;ko01200:Carbon	-0.168609	0.322645	0.651123	FALSE	-0.496749	0.215816	0.574784
	ctg1052.g09016	7.29736	6.48615	8.31007	3.30919	3.96611	4.01972	27.6167	11.4475	28.1959	26.318	24.3721	25.0276	34.0493	38.3699	30.015	4.40257	8.02496	6.87067	3.82486	4.52271	5.3502	17.3427	16.2712	15.6217	16.8336	20.3886	17.4931	25.1448	24.6501	23.5306	ctg1052	2273633	2280614	-	-	isocitrate dehydrogenase	GO:0006099//tricarboxylic acid cycle; GO:0006102//isocitrate metabolic process	GO:0005739//mitochondrion; GO:0009534//chloroplast thylakoid; GO:0009570//chloroplast stroma	GO:0000287//magnesium ion binding; GO:0004450//isocitrate dehydrogenase (NADP+) activity; GO:0051287//NAD binding	K00031(IDH1,IDH2,icd)	http://www.genome.jp/dbget-bin/www_bget?ko:K00031;ko01200:Carbon	0.104205	0.722971	0.906284	FALSE	-0.129359	0.773853	0.939505
	ctg323.g03165	44.9126	44.8089	53.9264	27.5304	32.9247	32.3689	27.6598	32.8379	22.6241	57.0098	41.6553	29.1337	39.9172	45.2236	45.0902	60.0273	60.8931	57.8606	44.841	32.2761	35.1935	24.5365	18.559	22.4096	54.0079	62.8902	29.7981	53.9052	46.9216	53.7933	ctg323	533867	537900	-	-	isocitrate dehydrogenase	GO:0006099//tricarboxylic acid cycle; GO:0006102//isocitrate metabolic process	-	GO:0000287//magnesium ion binding; GO:0004450//isocitrate dehydrogenase (NADP+) activity; GO:0051287//NAD binding	K00031(IDH1,IDH2,icd)	http://www.genome.jp/dbget-bin/www_bget?ko:K00031;ko01200:Carbon	-0.400452	0.0252664	0.129051	FALSE	-0.20286	0.569235	0.851078
OGDH , sucA（2-oxoglutarate dehydrogenase E1 component）	ctg1929.g17088	86.1434	86.5085	88.8006	49.9	49.6302	63.483	31.2824	80.8851	40.1528	62.3454	52.41	48.6306	54.743	69.3691	69.422	80.3469	95.737	94.1462	53.0526	83.3095	68.108	38.9372	36.5145	37.3089	47.3732	57.8298	59.9432	78.964	95.1726	76.5763	ctg1929	157639	163136	-	-	2-oxoglutarate mitochondrial-like	GO:0006099//tricarboxylic acid cycle	GO:0005739//mitochondrion; GO:0005829//cytosol; GO:0045252//oxoglutarate dehydrogenase complex	GO:0004591//oxoglutarate dehydrogenase (succinyl-transferring) activity; GO:0030976//thiamine pyrophosphate binding	K00164(OGDH,sucA)	http://www.genome.jp/dbget-bin/www_bget?ko:K00164;ko00020:Citrate	-0.134378	0.449108	0.761037	FALSE	-0.195534	0.619851	0.87789
DLST(dihydrolipoamide succinyltransferase)	ctg2391.g21185	9.35868	9.32642	8.78952	6.45275	7.10619	5.23547	5.38143	11.4648	8.15455	2.33837	7.17195	14.716	4.14661	2.56751	4.44153	11.0282	6.92083	5.88832	10.1351	8.03264	6.45848	6.89499	8.397	4.97836	4.29738	2.62072	12.2118	3.59304	1.12454	2.92768	ctg2391	255899	257718	-	-	dihydrolipoyllysine-residue succinyltransferase component of 2-oxoglutarate dehydrogenase complex mitochondrial-like isoform x1	GO:0006099//tricarboxylic acid cycle	GO:0045252//oxoglutarate dehydrogenase complex	GO:0004149//dihydrolipoyllysine-residue succinyltransferase activity	K00658(DLST,sucB)	http://www.genome.jp/dbget-bin/www_bget?ko:K00658;ko00020:Citrate	0.127708	0.737815	0.912415	FALSE	-0.405708	0.448376	0.782203
	ctg493.g04281	87.4945	89.049	96.7064	50.9395	52.7746	60.2383	49.5577	85.4576	59.4705	105.466	82.0705	63.9475	118.75	130.068	111.598	96.3846	111.289	102.242	76.2407	70.2645	73.1985	58.1971	61.4345	63.7856	90.5118	107.377	69.7494	144.746	146.758	136.176	ctg493	352235	357090	-	-	dihydrolipoyllysine-residue succinyltransferase component of 2-oxoglutarate dehydrogenase complex mitochondrial-like	GO:0006099//tricarboxylic acid cycle	GO:0045252//oxoglutarate dehydrogenase complex	GO:0004149//dihydrolipoyllysine-residue succinyltransferase activity	K00658(DLST,sucB)	http://www.genome.jp/dbget-bin/www_bget?ko:K00658;ko00020:Citrate	-0.267601	0.125825	0.387779	FALSE	-0.336654	0.374832	0.730119
LSC1（succinyl-CoA synthetase alpha subunit）	ctg2756.g24289	84.7411	82.1809	86.4971	47.9895	50.1177	63.0975	49.1446	67.1229	44.4186	79.8011	68.1404	59.4626	72.6148	79.0309	74.1668	89.1818	104.668	89.3193	60.7031	62.1235	59.6528	43.2669	43.8663	43.1551	87.4687	86.2415	59.12	83.3978	82.6489	82.6042	ctg2756	238148	255002	-	-	succinyl- ligase	GO:0008152//metabolic process	GO:0005739//mitochondrion	GO:0005507//copper ion binding; GO:0005524//ATP binding; GO:0016829//lyase activity; GO:0016874//ligase activity	K01900(LSC2)	http://www.genome.jp/dbget-bin/www_bget?ko:K01900;ko00020:Citrate	-0.245689	0.163511	0.451907	FALSE	-0.0712745	0.845266	0.964675
SDHA, SDH1（succinate dehydrogenase (ubiquinone) flavoprotein subunit）	ctg3077.g26444	80.2363	82.5523	89.9645	43.5574	42.7582	63.2803	39.6443	69.799	45.492	86.505	76.8893	68.6329	86.4501	101.97	89.5467	90.6088	108.377	103.059	49.3219	75.3998	69.1468	59.2772	44.6314	43.4403	83.1564	94.1949	97.5656	106.709	109.294	113.211	ctg3077	417105	422915	-	-	succinate dehydrogenase	GO:0006099//tricarboxylic acid cycle; GO:0022900//electron transport chain	GO:0005743//mitochondrial inner membrane	GO:0008177//succinate dehydrogenase (ubiquinone) activity; GO:0050660//flavin adenine dinucleotide binding	K00234(SDHA,SDH1)	http://www.genome.jp/dbget-bin/www_bget?ko:K00234;ko05012:Parkinson's	-0.343666	0.0550146	0.226172	FALSE	-0.214057	0.589701	0.862208
	ctg3245.g27726	188.983	184.559	198.844	113.974	109.427	141.881	130.836	172.14	98.9986	215.396	165.245	112.531	181.433	186.448	196.6	205.519	231.551	217.865	150.254	142.198	153.688	89.0526	64.9412	84.9339	188.866	202.056	93.371	154.987	167.135	147.137	ctg3245	742217	744140	-	-	succinate dehydrogenase	GO:0006099//tricarboxylic acid cycle	GO:0005743//mitochondrial inner membrane	GO:0008177//succinate dehydrogenase (ubiquinone) activity; GO:0009055//electron carrier activity; GO:0046872//metal ion binding; GO:0051537//2 iron, 2 sulfur cluster binding; GO:0051538//3 iron, 4 sulfur cluster binding; GO:0051539//4 iron, 4 sulfur cluster binding	K00235(SDHB,SDH2)	http://www.genome.jp/dbget-bin/www_bget?ko:K00235;ko05012:Parkinson's	-0.280138	0.106944	0.351705	FALSE	-0.170783	0.654767	0.897111
E4.2.1.2A, fumA, fumB（fumarate hydratase, class I）	ctg1317.g11423	39.5264	43.4647	48.1303	19.961	19.2581	25.533	22.7786	46.9061	22.5703	40.8055	36.6231	35.024	43.7795	53.8083	50.1688	49.6558	50.8677	48.6311	26.0203	43.948	33.9432	23.823	27.6536	27.8908	37.279	47.2138	34.3733	51.0723	46.593	51.1917	ctg1317	3541066	3545920	-	-	fumarate hydratase mitochondrial isoform x1	GO:0006099//tricarboxylic acid cycle; GO:0006106//fumarate metabolic process; GO:0006108//malate metabolic process; GO:0051262//protein tetramerization	GO:0005739//mitochondrion; GO:0005829//cytosol; GO:0045239//tricarboxylic acid cycle enzyme complex	GO:0004333//fumarate hydratase activity	K01679(E4.2.1.2B,fumC)	http://www.genome.jp/dbget-bin/www_bget?ko:K01679;ko05200:Pathways	-0.270721	0.128915	0.393054	FALSE	-0.566461	0.120998	0.426406
MDH1（malate dehydrogenase）	ctg1437.g12743	22.2895	22.7406	21.3852	7.18151	9.06015	8.3074	18.5061	26.3173	10.0551	96.2183	66.9113	60.3729	119.768	124.112	108.349	23.6133	28.8865	26.7772	38.0098	13.6777	14.1894	14.2076	5.94367	9.55024	173.147	135.758	69.8412	123.751	121.628	128.125	ctg1437	501875	505478	-	-	malate glyoxysomal	GO:0005975//carbohydrate metabolic process; GO:0006099//tricarboxylic acid cycle; GO:0006108//malate metabolic process	-	GO:0030060//L-malate dehydrogenase activity	K00026(MDH2)	http://www.genome.jp/dbget-bin/www_bget?ko:K00026;ko00710:Carbon	-0.341727	0.0689302	0.263535	FALSE	-1.38486	0.00208207	0.0330756
	ctg688.g05954	37.0438	38.8458	44.9574	17.7774	18.3862	19.589	10.2541	22.8093	6.13312	10.6319	8.77932	3.71677	5.24054	8.56986	9.77735	39.947	49.7925	44.4542	9.03786	19.0923	17.102	3.54179	1.8685	3.27951	5.86706	9.19707	1.48542	8.99409	7.25952	9.94415	ctg688	239186	242020	-	-	malate mitochondrial	GO:0005975//carbohydrate metabolic process; GO:0006099//tricarboxylic acid cycle; GO:0006108//malate metabolic process	-	GO:0016787//hydrolase activity; GO:0030060//L-malate dehydrogenase activity	K00026(MDH2)	http://www.genome.jp/dbget-bin/www_bget?ko:K00026;ko00710:Carbon	-0.237947	0.197673	0.501552	FALSE	0.392809	0.337404	0.704439
	ctg159.g01337	26.1292	26.7372	27.3054	22.9161	22.9988	17.6895	12.8861	18.6962	15.3869	15.455	22.7493	25.9821	16.7262	17.6367	17.025	24.346	20.0027	20.3955	21.9089	27.3774	20.2549	15.6164	17.5694	17.342	19.6367	15.1152	39.1133	17.988	14.2821	17.3634	ctg159	931202	939371	-	-	3-hydroxyisobutyryl- hydrolase-like protein mitochondrial isoform x1	-	-	GO:0003860//3-hydroxyisobutyryl-CoA hydrolase activity; GO:0004300//enoyl-CoA hydratase activity; GO:0016853//isomerase activity	K05605(HIBCH)	http://www.genome.jp/dbget-bin/www_bget?ko:K05605;ko01200:Carbon	0.226038	0.193243	0.497933	FALSE	-0.107979	0.757479	0.932744
	ctg52.g00392	27.9843	29.6625	30.9905	21.7399	21.4011	35.1695	53.4505	57.1613	39.1204	80.6442	77.1415	96.6324	83.1867	84.4099	75.8422	32.5778	22.1723	30.0096	44.6089	57.9438	44.4211	67.0118	80.0844	86.007	83.0544	83.7271	87.9999	81.2265	80.5958	79.1981	ctg52	1946294	1950308	-	-	malate glyoxysomal isoform x1	GO:0005975//carbohydrate metabolic process; GO:0006099//tricarboxylic acid cycle; GO:0006108//malate metabolic process; GO:0031998//regulation of fatty acid beta-oxidation; GO:0080093//regulation of photorespiration	GO:0005777//peroxisome; GO:0009507//chloroplast	GO:0030060//L-malate dehydrogenase activity	K00026(MDH2)	http://www.genome.jp/dbget-bin/www_bget?ko:K00026;ko00710:Carbon	-0.0176962	0.929543	0.995333	FALSE	-0.717636	0.0682277	0.309847
	ctg655.g05512	423.014	417.066	439.404	291.827	294.347	335.222	339.969	380.74	238.365	588.824	454.99	383.088	567.732	580.624	524.644	450.324	489.626	478.113	327.135	262.883	382.971	271.612	219.359	211.325	493.272	530.718	323.047	508.645	538.588	506.509	ctg655	3582523	3585661	-	-	malate dehydrogenase	GO:0005975//carbohydrate metabolic process; GO:0006099//tricarboxylic acid cycle; GO:0006108//malate metabolic process	-	GO:0030060//L-malate dehydrogenase activity	K00025(MDH1)	http://www.genome.jp/dbget-bin/www_bget?ko:K00025;ko00710:Carbon	-0.233935	0.173851	0.468985	FALSE	0.010634	0.990093	1
	ctg1781.g16031	249.159	242.66	277.805	145.903	143.628	162.734	132.467	186.299	131.85	224.025	162.73	119.904	190.742	201.874	206.02	245.612	299.605	270.004	145.066	137.154	185.186	121.662	96.039	103.493	164.03	180.767	98.5705	165.193	155.262	169.639	ctg1781	1124088	1127464	-	-	malate mitochondrial	GO:0005975//carbohydrate metabolic process; GO:0006099//tricarboxylic acid cycle; GO:0006108//malate metabolic process	-	GO:0030060//L-malate dehydrogenase activity	K00026(MDH2)	http://www.genome.jp/dbget-bin/www_bget?ko:K00026;ko00710:Carbon	-0.169546	0.343052	0.670081	FALSE	0.0283241	0.95432	1
	ctg2313.g20638	86.6834	83.8501	87.438	82.071	83.8215	101.053	74.1491	73.5864	62.2656	48.6617	51.2851	40.6412	69.5927	63.8716	58.6978	98.1918	102.458	114.357	65.4933	71.9516	105.576	63.673	54.5034	60.844	57.9995	71.73	47.8798	84.7178	100.717	81.5418	ctg2313	297699	301151	-	-	malate chloroplastic	GO:0005975//carbohydrate metabolic process; GO:0006108//malate metabolic process; GO:0055114//oxidation-reduction process	-	GO:0030060//L-malate dehydrogenase activity	K00026(MDH2)	http://www.genome.jp/dbget-bin/www_bget?ko:K00026;ko00710:Carbon	-0.374234	0.0340291	0.161044	FALSE	0.250146	0.551375	0.840725
	ctg2456.g21827	7.19336	7.42673	7.01406	6.05033	5.99077	6.1283	7.84846	9.11038	7.94257	9.28434	12.3032	14.7904	12.5016	11.9101	9.15945	7.28479	5.54424	5.2942	8.04221	7.51134	6.76041	13.1231	12.2776	13.5302	9.40062	9.09396	14.8723	10.8002	11.599	10.6495	ctg2456	2254122	2264183	-	-	malate dehydrogenase	GO:0005975//carbohydrate metabolic process; GO:0006108//malate metabolic process; GO:0055114//oxidation-reduction process	-	GO:0046554//malate dehydrogenase (NADP+) activity	K00051(E1.1.1.82)	http://www.genome.jp/dbget-bin/www_bget?ko:K00051;ko00710:Carbon	0.174898	0.35018	0.675696	FALSE	-0.229121	0.510168	0.817215
NADP-ME(NAD-dependent malic enzyme)	ctg1075.g09318	18.4356	17.7872	22.0562	6.29917	7.97634	4.44036	3.35447	5.99064	3.05114	3.5229	2.26722	1.352	1.62426	1.35119	1.7929	10.7425	17.9241	14.5427	7.81112	6.25705	7.5516	4.18497	2.41995	2.4016	2.08759	1.37919	1.17908	1.33161	1.05679	1.37265	ctg1075	394656	400285	-	-	nadp-dependent malic enzyme	GO:0006108//malate metabolic process; GO:0055114//oxidation-reduction process	-	GO:0004471//malate dehydrogenase (decarboxylating) (NAD+) activity; GO:0046872//metal ion binding; GO:0051287//NAD binding	K00029(E1.1.1.40,maeB)	http://www.genome.jp/dbget-bin/www_bget?ko:K00029;ko00710:Carbon	0.342084	0.136758	0.406655	FALSE	-0.257007	0.557869	0.845385
	ctg1090.g09418	8.82834	20.1762	15.0492	8.90697	21.5958	18.7185	8.53414	6.6194	12.0254	26.9015	19.8757	4.51017	19.7826	10.2621	17.5362	20.898	9.76465	21.4451	12.0568	7.52263	17.6677	7.11908	9.56457	6.20422	12.611	13.9413	9.05191	22.8771	22.306	8.59302	ctg1090	83438	88674	-	-	nadp-dependent malic enzyme	GO:0006108//malate metabolic process; GO:0051289//protein homotetramerization; GO:0055114//oxidation-reduction process	GO:0009507//chloroplast	GO:0004471//malate dehydrogenase (decarboxylating) (NAD+) activity; GO:0004473//malate dehydrogenase (decarboxylating) (NADP+) activity; GO:0008270//zinc ion binding; GO:0042803//protein homodimerization activity; GO:0050897//cobalt ion binding; GO:0051287//NAD binding	K00029(E1.1.1.40,maeB)	http://www.genome.jp/dbget-bin/www_bget?ko:K00029;ko00710:Carbon	-0.323522	0.316306	0.64751	FALSE	0.185518	0.730996	0.929319
	ctg3003.g25871	15.4001	14.4048	14.0728	13.2505	13.1211	10.0489	5.18848	10.5697	4.69471	11.4769	8.21909	3.99226	7.91369	11.5855	9.99493	25.2268	24.9257	21.3322	22.7275	22.7913	20.5233	4.06804	6.44013	5.10441	10.5402	13.6527	5.24953	11.411	8.43032	11.8006	ctg3003	154605	162475	-	-	nad-dependent malic enzyme family protein	GO:0006108//malate metabolic process; GO:0055114//oxidation-reduction process	-	GO:0004471//malate dehydrogenase (decarboxylating) (NAD+) activity; GO:0046872//metal ion binding; GO:0051287//NAD binding	K00028(E1.1.1.39)	http://www.genome.jp/dbget-bin/www_bget?ko:K00028;ko00710:Carbon	-0.78734	3.28101e-05	0.000499438	FALSE	-0.880485	0.017421	0.13553
	ctg1118.g09496	7.41466	8.72518	9.59969	12.5762	13.8839	14.9029	8.98506	10.4944	11.3237	11.4151	9.05271	5.23968	5.89683	7.59704	8.98694	5.03595	5.59414	6.4639	8.2056	5.53234	4.81789	2.88229	0.544072	11.429	11.6758	8.43415	2.42319	7.91295	4.43451	5.94319	ctg1118	20653	32974	-	-	nadp-dependent malic enzyme	GO:0006108//malate metabolic process; GO:0051289//protein homotetramerization; GO:0055114//oxidation-reduction process	GO:0009507//chloroplast	GO:0004471//malate dehydrogenase (decarboxylating) (NAD+) activity; GO:0004473//malate dehydrogenase (decarboxylating) (NADP+) activity; GO:0008270//zinc ion binding; GO:0042803//protein homodimerization activity; GO:0050897//cobalt ion binding; GO:0051287//NAD binding	K00029(E1.1.1.40,maeB)	http://www.genome.jp/dbget-bin/www_bget?ko:K00029;ko00710:Carbon	0.50312	0.0507769	0.21359	FALSE	1.20457	0.00374071	0.0497856
	ctg100.g00903	227.471	223.704	228.288	130.988	130.814	295.167	143.989	820.2	91.323	318.901	275.597	214.386	389.461	424.058	358.204	158.943	58.0016	156.725	634.382	527.966	75.8366	96.9409	52.6409	134.108	222.117	256.878	195.251	336.119	381.897	334.563	ctg100	1084794	1091159	-	-	nadp-dependent malic enzyme	GO:0006108//malate metabolic process; GO:0055114//oxidation-reduction process	-	GO:0004471//malate dehydrogenase (decarboxylating) (NAD+) activity; GO:0046872//metal ion binding; GO:0051287//NAD binding	K00029(E1.1.1.40,maeB)	http://www.genome.jp/dbget-bin/www_bget?ko:K00029;ko00710:Carbon	0.782397	0.0073164	0.0489512	FALSE	-0.873775	0.138396	0.458044
	ctg1923.g17066	47.6363	49.1858	52.1593	23.3632	20.8125	27.8667	21.2012	43.8618	19.6391	35.0653	27.3357	24.8641	30.148	32.2985	34.764	31.3515	34.1035	32.8229	28.7669	34.8362	23.6297	10.9455	7.0421	12.0605	28.4045	23.6941	23.4741	22.0005	19.7144	23.578	ctg1923	1845095	1853460	-	-	nad-dependent malic enzyme family protein	GO:0006108//malate metabolic process; GO:0055114//oxidation-reduction process	-	GO:0004471//malate dehydrogenase (decarboxylating) (NAD+) activity; GO:0046872//metal ion binding; GO:0051287//NAD binding	K00028(E1.1.1.39)	http://www.genome.jp/dbget-bin/www_bget?ko:K00028;ko00710:Carbon	0.514664	0.003376	0.0262702	FALSE	-0.0974452	0.791928	0.945652
	ctg1207.g10216	93.1241	92.0291	86.6058	56.7244	59.4944	70.1759	47.3866	89.4303	45.8699	77.4685	67.5656	59.4461	70.3865	78.0297	80.5724	80.428	78.3226	80.236	78.8099	91.4569	63.7422	44.0104	42.4152	39.1447	69.1402	77.6932	65.088	70.7053	69.6968	68.1248	ctg1207	125613	132497	-	-	nad-dependent malic enzyme 62 kda mitochondrial	GO:0006108//malate metabolic process; GO:0055114//oxidation-reduction process	GO:0005739//mitochondrion; GO:0009507//chloroplast	GO:0004471//malate dehydrogenase (decarboxylating) (NAD+) activity; GO:0005524//ATP binding; GO:0008270//zinc ion binding; GO:0042803//protein homodimerization activity; GO:0050897//cobalt ion binding; GO:0051287//NAD binding	K00028(E1.1.1.39)	http://www.genome.jp/dbget-bin/www_bget?ko:K00028;ko00710:Carbon	0.100996	0.551736	0.822378	FALSE	-0.213302	0.578868	0.855609
																			s
[truncated: 45 more columns]

## Sheet: Table S5
Table S5. The expression levels of these Differentially expressed genes (DEGs) in qRT-PCR
Gene Class	GeneID	BR1-1_fpkm	BR1-2_fpkm	BR1-3_fpkm	BR1	BR1	BR2-1_fpkm	BR2-2_fpkm	BR2-3_fpkm	BR2	BR2	BR3-1_fpkm	BR3-2_fpkm	BR3-3_fpkm	BR3	BR3	BR4-1_fpkm	BR4-2_fpkm	BR4-3_fpkm	BR4	BR4	BR5-1_fpkm	BR5-2_fpkm	BR5-3_fpkm	BR5	BR5	LR1-1_fpkm	LR1-2_fpkm	LR1-3_fpkm	LR1	LR1	LR2-1_fpkm	LR2-2_fpkm	LR2-3_fpkm	LR2	LR2	LR3-1_fpkm	LR3-2_fpkm	LR3-3_fpkm	LR3	LR3	LR4-1_fpkm	LR4-2_fpkm	LR4-3_fpkm	LR4	LR4	LR5-1_fpkm	LR5-2_fpkm	LR5-3_fpkm
STP12	ctg655.g05676	7.98589	5.51838	5.94841	6.48423	6.48423	10.2756	12.442	8.02896	10.2488	10.2488	4.21147	1.57169	2.4271	2.73675	2.73675	14.3307	22.9106	8.91121	15.3842	15.3842	56.3133	68.6261	56.2892	60.4095	60.4095	10.575	11.8411	9.54706	10.6544	10.6544	3.39443	2.45959	2.36129	2.73844	2.73844	5.00917	16.8613	2.9281	8.2662	8.2662	20.4449	11.3867	7.42874	13.0868	13.0868	27.2398	25.1779	27.4735
SUC2	ctg2121.g19334	35.824	32.853	27.9488	32.2086	32.2086	16.8785	7.20574	35.364	19.8161	19.8161	25.2395	26.8038	73.378	41.8071	41.8071	3.92053	4.25791	18.1445	8.7743	8.7743	0.772523	0.980941	1.41264	1.05537	1.05537	21.1984	18.3637	29.9692	23.1771	23.1771	27.4565	26.7885	37.0994	30.4481	30.4481	23.3749	70.8738	45.5088	46.5858	46.5858	0.94759	6.32799	11.0594	6.11167	6.11167	1.2837	0.196893	5.96227
ERDL4	ctg2183.g19877	19.7657	25.7358	22.1683	22.5566	22.5566	7.4922	9.41238	20.371	12.4252	12.4252	46.4045	39.6821	40.8987	42.3284	42.3284	19.8918	27.9612	26.147	24.6667	24.6667	28.2591	33.1738	31.4338	30.9556	30.9556	0.360472	0.32139	0.167898	0.283253	0.283253	1.53763	0.862955	0.308623	0.90307	0.90307	0.286433	0.34044	0.221498	0.28279	0.28279	0.143638	0.23404	0.117207	0.164962	0.164962	0.221425	0.861789	0.237173
ERDL7	ctg3147.g26949	11.7554	8.96023	7.71088	9.4755	9.4755	12.1802	7.0554	9.3241	9.5199	9.5199	40.1559	14.3412	25.3626	26.6199	26.6199	395.035	471.631	175.861	347.509	347.509	658.02	702.712	651.48	670.737	670.737	14.6378	14.5877	11.3835	13.5363	13.5363	5.9877	5.35546	4.81817	5.38711	5.38711	26.8913	82.558	22.4715	43.9736	43.9736	237.465	198.117	109.487	181.69	181.69	466.466	498.797	469.668
MYB61	ctg1317.g11240	40.1095	48.7859	39.2838	42.7264	42.7264	38.5879	57.9939	24.8778	40.4865	40.4865	26.5806	8.07954	15.7902	16.8168	16.8168	133.797	119.823	57.7627	103.794	103.794	102.431	85.7019	100.843	96.3251	96.3251	45.7311	45.273	38.2285	43.0775	43.0775	20.1825	17.6112	21.2672	19.687	19.687	54.5691	40.628	28.7049	41.3007	41.3007	140.446	92.7227	48.0098	93.7261	93.7261	96.8868	121.978	111.734
MYB44	ctg1022.g08648	25.0889	25.2821	38.6074	29.6595	29.6595	23.8776	42.0474	30.2944	32.0731	32.0731	122.904	116.082	94.5222	111.169	111.169	13.0421	11.1593	43.3976	22.533	22.533	15.1709	23.6509	14.7587	17.8602	17.8602	51.2781	49.0005	27.6004	42.6264	42.6264	27.7578	25.9299	34.9319	29.5399	29.5399	87.4653	30.3615	77.5648	65.1306	65.1306	6.02355	28.5653	40.3573	24.982	24.982	46.6344	9.75526	5.15299
MYB4	ctg1831.g16666	39.3658	29.285	27.4272	32.026	32.026	33.9385	217.119	48.5926	99.8834	99.8834	20.3758	6.43809	13.708	13.5073	13.5073	82.6124	84.4135	43.0252	70.017	70.017	67.856	73.6067	70.416	70.6263	70.6263	62.3032	61.6603	52.1225	58.6953	58.6953	27.1573	25.5498	19.8887	24.1986	24.1986	34.6334	84.2525	22.9755	47.2871	47.2871	99.8371	85.0109	50.0214	78.2898	78.2898	103.177	91.1112	83.9204
[truncated: 2 more columns]
